# Supplementary material for: Liraglutide Modifies Gut Microbiota Without Modulating Doxorubicin-Induced Toxicity in Rats
Source: Antioxidants (Basel). 2026 Apr 24;15(5):538. doi: 10.3390/antiox15050538 (PMC13203684; doi:10.3390/antiox15050538)
Supplement: Supplementary file 1 [file antioxidants-15-00538-s001.zip]

Archive with 1 entries (1 files):
- antioxidants-4133470-supplementary.pdf
